# Supplementary material for: Comparable temperature-dependent predatory impacts of two invasive crayfish, Pontastacus leptodactylus and Pacifastacus leniusculus
Source: Biol Invasions. 2026 Jul 3;28(7):161. doi: 10.1007/s10530-026-03864-w (PMC13328125; doi:10.1007/s10530-026-03864-w)
Supplement: Supplementary file 2 — Supplementary file2 (XLSX 19 KB) [file 10530_2026_3864_MOESM2_ESM.xlsx]

## Sheet: Read Me
CPUE calculations based on trapping data (not remote underwater video (RUV) or baited RUV (BRUV), because only trapping data was available across all comparisons. Exact matches were not possible so averages were taken of any temperatures within +- 1 degree of the desire temperature condition. If no temperatures were within this range, the value for the nearest temperature was selected.
Temp_Match_CPUE provides the values used in analysis (only core narrow-clawed crayfish population was used)
CPUE by temperature provides an ordered list of the CPUE's by temperature
Signal and NCL contain signal (Pacifastacus leniusculus) and narrow-clawed crayfish (Pontastacus leptodactylus) data respectively. NCL contains a table use to calculate averages and SD's etc. See formulas in Temp_Match_CPUE for formulas used for this for Signal crayfish.
Trapping and RUV data provided by Matthew Harwood

## Sheet: Temp_Match_CPUE
Temp	Actual_Temp.Ave	CPUE	SD	SE	Species	Source
9	8.74, 9.5	1.13265	0.0432923	0.0306122	NCL	Core (Boshaw Whams)
12	13.26	0.958	0	0	NCL	Core (Boshaw Whams)
17	15.1	2.531	0	0	NCL	Core (Boshaw Whams)
22	19.86	0.44898	0.177132	0.0885661	NCL	Core (Boshaw Whams)
9	7.91	0.667	0	0	NCL	Front (Dean Dike)
12	12.5, 12.86	0.333	0	0	NCL	Front (Dean Dike)
17	14.92	0.444333	0.192835	0.111333	NCL	Front (Dean Dike)
22	14.92	0.444333	0.192835	0.111333	NCL	Front (Dean Dike)
12	12.575	0.933	0.848528	0.6	Sig	Calder S1 and S6
17	16.785	0.167	0	0	Sig	Calder S6 and S9
22	17.12	0.167	0	0	Sig	Calder S9

## Sheet: Signal
Date	Method	Species	Location	CPUE	Temperature
2023-09-21	Trapping	Signal	River Calder S1	1.533	12.55
2023-09-21	RUV	Signal	River Calder S1	1	12.55
2023-09-25	Trapping	Signal	River Calder S4	0.133	13.06
2023-09-26	Trapping	Signal	River Calder S6	0.333	12.6
2023-09-26	RUV	Signal	River Calder S6	1	12.6
2023-09-26	BRUV	Signal	River Calder S6	2	12.6
2023-09-28	Trapping	Signal	River Calder S9	0.333	13.16
2024-07-25	Trapping	Signal	River Calder S1	1.667	14.3
2024-07-25	RUV	Signal	River Calder S1	1	14.3
2024-07-25	BRUV	Signal	River Calder S1	5	14.3
2024-07-31	Trapping	Signal	River Calder S4	0.167	15.91
2024-07-30	Trapping	Signal	River Calder S6	0.167	16.45
2024-07-30	BRUV	Signal	River Calder S6	1	16.45
2024-08-01	Trapping	Signal	River Calder S9	0.167	17.12

## Sheet: NCL
Date	Method	Species	Location	CPUE	Temperature				Temp	Actual_Temp.Ave	CPUE	SD	SE	Species	Source
2024-01-17	Trapping	Narrow-claw	Boshaw Whams	0.0204082	2				9	9.12	1.13265	0.0432923	0.0306122	NCL	Mix		CPUE = (average based on all CPUE's within -/+ 1 degree of the condition temp)
2023-03-02	Trapping	Narrow-claw	Boshaw Whams	1.08163	5.6				12	12.68	0.333	0	0	NCL	Mix
2023-03-31	Trapping	Narrow-claw	Boshaw Whams	3.10204	5.78				17	15.1	2.531	0	0	NCL	Mix
2024-02-16	Trapping	Narrow-claw	Boshaw Whams	1.30612	6.4				22	19.86	0.44898	0.177132	0.0885661	NCL	Mix
2023-04-29	Trapping	Narrow-claw	Boshaw Whams	0.306122	7.21				9	9.12	1.13265	0.0432923	0.0306122	NCL	Core
2023-05-26	Trapping	Narrow-claw	Boshaw Whams	0.55102	7.45				12	13.26	0.958	0	0	NCL	Core
2023-11-01	Trapping	Narrow-claw	Boshaw Whams	1.89796	7.65				17	15.1	2.531	0	0	NCL	Core
2023-10-13	Trapping	Narrow-claw	Boshaw Whams	1.38776	7.85				22	19.86	0.44898	0.177132	0.0885661	NCL	Core
2024-07-09	Trapping	Narrow-claw	Dean Dike	0.667	7.91				9	12.5	0.333	0	0	NCL	Front
2023-09-01	Trapping	Narrow-claw	Boshaw Whams	1.16327	8.74				12	12.68	0.333	0	0	NCL	Front
2023-06-30	Trapping	Narrow-claw	Boshaw Whams	1.10204	9.5				17	14.92	0.444333	0.192835	0.111333	NCL	Front
2024-08-20	Trapping	Narrow-claw	Dean Dike	0.333	12.5				22	14.92	0.444333	0.192835	0.111333	NCL	Front
2024-08-20	Trapping	Narrow-claw	Dean Dike	0.333	12.86
2024-08-20	Trapping	Narrow-claw	Dean Dike	0.333	13.06
2022-10-27	Trapping	Narrow-claw	Boshaw Whams	0.958333	13.26
2023-07-13	Trapping	Narrow-claw	Dean Dike	0.333	13.5
2024-08-15	Trapping	Narrow-claw	Boshaw Whams	1.455	14.31
2024-08-14	Trapping	Narrow-claw	Dean Dike	0.333	14.38
2023-08-09	BRUV	Narrow-claw	Dean Dike	1	14.92
2023-08-10	Trapping	Narrow-claw	Dean Dike	0.333	14.92
2023-08-10	Trapping	Narrow-claw	Dean Dike	0.333	14.92
2023-08-10	Trapping	Narrow-claw	Dean Dike	0.667	14.92
2023-08-01	Trapping	Narrow-claw	Boshaw Whams	2.53061	15.1
2024-06-25	Trapping	Narrow-claw	Boshaw Whams	0.285714	19.86		0.444333	0.0964175
2024-06-26	Trapping	Narrow-claw	Boshaw Whams	0.306122	19.86
2024-06-27	Trapping	Narrow-claw	Boshaw Whams	0.612245	19.86
2024-06-28	Trapping	Narrow-claw	Boshaw Whams	0.591837	19.86

## Sheet: CPUE by temperature 
Date	Method	Species	Location	CPUE	Temperature
2024-01-17	Trapping	Narrow-claw	Boshaw Whams	0.0204082	2
2023-03-02	Trapping	Narrow-claw	Boshaw Whams	1.08163	5.6
2023-03-31	Trapping	Narrow-claw	Boshaw Whams	3.10204	5.78
2024-02-16	Trapping	Narrow-claw	Boshaw Whams	1.30612	6.4
2023-04-29	Trapping	Narrow-claw	Boshaw Whams	0.306122	7.21
2023-05-26	Trapping	Narrow-claw	Boshaw Whams	0.55102	7.45
2023-11-01	Trapping	Narrow-claw	Boshaw Whams	1.89796	7.65
2023-10-13	Trapping	Narrow-claw	Boshaw Whams	1.38776	7.85
2024-07-09	Trapping	Narrow-claw	Dean Dike	0.667	7.91
2023-09-01	Trapping	Narrow-claw	Boshaw Whams	1.16327	8.74
2023-06-30	Trapping	Narrow-claw	Boshaw Whams	1.10204	9.5
2024-08-20	Trapping	Narrow-claw	Dean Dike	0.333	12.5
2023-09-21	Trapping	Signal	River Calder S1	1.533	12.55
2023-09-21	RUV	Signal	River Calder S1	1	12.55
2023-09-26	Trapping	Signal	River Calder S6	0.333	12.6
2023-09-26	RUV	Signal	River Calder S6	1	12.6
2023-09-26	BRUV	Signal	River Calder S6	2	12.6
2024-08-20	Trapping	Narrow-claw	Dean Dike	0.333	12.86
2023-09-25	Trapping	Signal	River Calder S4	0.133	13.06
2024-08-20	Trapping	Narrow-claw	Dean Dike	0.333	13.06
2023-09-28	Trapping	Signal	River Calder S9	0.333	13.16
2022-10-27	Trapping	Narrow-claw	Boshaw Whams	0.958333	13.26
2023-07-13	Trapping	Narrow-claw	Dean Dike	0.333	13.5
2024-07-25	Trapping	Signal	River Calder S1	1.667	14.3
2024-07-25	RUV	Signal	River Calder S1	1	14.3
2024-07-25	BRUV	Signal	River Calder S1	5	14.3
2024-08-15	Trapping	Narrow-claw	Boshaw Whams	1.455	14.31
2024-08-14	Trapping	Narrow-claw	Dean Dike	0.333	14.38
2023-08-09	BRUV	Narrow-claw	Dean Dike	1	14.92
2023-08-10	Trapping	Narrow-claw	Dean Dike	0.333	14.92
2023-08-10	Trapping	Narrow-claw	Dean Dike	0.333	14.92
2023-08-10	Trapping	Narrow-claw	Dean Dike	0.667	14.92
2023-08-01	Trapping	Narrow-claw	Boshaw Whams	2.53061	15.1
2024-07-31	Trapping	Signal	River Calder S4	0.167	15.91
2024-07-30	Trapping	Signal	River Calder S6	0.167	16.45
2024-07-30	BRUV	Signal	River Calder S6	1	16.45
2024-08-01	Trapping	Signal	River Calder S9	0.167	17.12
2024-06-25	Trapping	Narrow-claw	Boshaw Whams	0.285714	19.86
2024-06-26	Trapping	Narrow-claw	Boshaw Whams	0.306122	19.86
2024-06-27	Trapping	Narrow-claw	Boshaw Whams	0.612245	19.86
2024-06-28	Trapping	Narrow-claw	Boshaw Whams	0.591837	19.86
